# Supplementary material for: Overview of the Cast Polyolefin Film Extrusion Technology for Multi-Layer Packaging Applications
Source: Materials (Basel). 2023 Jan 26;16(3):1071. doi: 10.3390/ma16031071 (PMC9920539; doi:10.3390/ma16031071)
Supplement: Supplementary file 1 [file materials-16-01071-s001.zip]

Archive with 1 entries (1 files):
- materials-2156546-supplementary.pdf
